# Supplementary material for: Structural and Kinetic Characterization of the SpeG Spermidine/Spermine N-acetyltransferase from Methicillin-Resistant Staphylococcus aureus USA300
Source: Cells. 2023 Jul 12;12(14):1829. doi: 10.3390/cells12141829 (PMC10378331; doi:10.3390/cells12141829)
Supplement: Supplementary file 1 [file cells-12-01829-s001.zip]

Archive with 1 entries (1 files):
- cells-2408519-supplementary.pdf
